# Supplementary material for: Induction of Sperm DNA Fragmentation by Cryopreservation and In Vitro Incubation: Comparison of TUNEL, SCSA, SCD Test and COMET Assay
Source: Int J Mol Sci. 2025 Sep 15;26(18):8978. doi: 10.3390/ijms26188978 (PMC12469900; doi:10.3390/ijms26188978)
Supplement: Supplementary file 1 [file ijms-26-08978-s001.zip]

Archive with 5 entries (5 files):
- desktop.ini
- Revised Figure S1.tif
- Revised Figure S2.tif
- Revised Figure S3.tif
- Supplementary Table S1.pdf
